# Supplementary material for: TERN-501 monotherapy and combination therapy with TERN-101 in metabolic dysfunction-associated steatohepatitis: the randomized phase 2a DUET trial
Source: Nat Med. 2025 Jun 11;31(7):2297–305. doi: 10.1038/s41591-025-03722-7 (PMC12283411; doi:10.1038/s41591-025-03722-7)
Supplement: Supplementary file 3 — Statistical source data. [file 41591_2025_3722_MOESM3_ESM.xlsx]

## Sheet: 2A
Relative change (%) from baseline in MRI-PDFF at Week 12 (Efficacy Analysis Set)
	Placebo (N=24)	TERN-501 1 mg (N=23)	TERN-501 3mg (N=23)	TERN-501 6mg (N=22)
Relative change (%) from baseline at Week 12
n	21	23	19	18
LS mean (SE)	−4.0 (5.4)	−15.4 (5.2)	−27.5 (5.7)	−44.8 (5.9)
LS mean difference (SE)		−11.4 (7.5)	−23.5 (7.9)	−40.8 (8.0)
95% CI for LS mean difference		−26.2, 3.4	−39.1, −7.8	−56.5, −25.1
P-value		0.1303	0.0036	<0.0001

## Sheet: 2B
Change from baseline (msec) in cT1 at Week 12 (Efficacy Analysis Set)
	Placebo (N=24)	TERN-501 1 mg (N=23)	TERN-501 3mg (N=23)	TERN-501 6mg (N=22)
Change (msec) from baseline at Week 12
n	21	22	19	18
LS mean (SE)	3.6 (14.9)	−28.2 (14.6)	−25.6 (15.7)	−72.0 (16.1)
LS mean difference (SE)		−31.9 (20.9)	−29.3 (21.7)	−75.7 (22.0)
95% CI for LS mean difference		−73.2, 9.4	−72.1, 13.6	−119.1, −32.2
P-value		0.1289	0.179	0.0008

## Sheet: 3A
Percentage of patients with ≥30% relative liver fat reduction at Week 12 (Efficacy Analysis Set)
	Placebo (N=24)	TERN-501 1 mg (N=23)	TERN-501 3mg (N=23)	TERN-501 6mg (N=22)
n	24	23	23	22
Responders, n	1	6	9	14
Responders, %	4.2	26.1	39.1	63.6
P-value		0.0349	0.0034	<0.0001

## Sheet: 3B
Percentage of patients with ≥80 msec reduction in cT1 at Week 12 (Efficacy Analysis Set)
	Placebo (N=24)	TERN-501 1 mg (N=23)	TERN-501 3mg (N=23)	TERN-501 6mg (N=22)
n	24	23	23	22
Responders, n	2	2	2	7
Responders, %	8.3	8.7	8.7	31.8
P-value		0.9645	0.9645	0.0449

## Sheet: 4
Relative change from baseline in SHBG at Week 12 (Efficacy Analysis Set)
	Placebo (N=24)	TERN-501 1 mg (N=23)	TERN-501 3mg (N=23)	TERN-501 6mg (N=22)
Relative change (%) from baseline at Week 12
n	18	22	19	21
LS mean (SE)	4.4 (17.3)	16.5 (15.7)	53.1 (16.9)	127.4 (16.1)
LS mean difference (SE)		12.2 (23.4)	48.8 (24.2)	123.0 (23.6)
95% CI for LS mean difference		−34.1, 58.4	0.9, 96.6	76.2, 169.7
P-value		0.6039	0.0458	<0.0001

## Sheet: ED 1A
Percentage of patients with ≥50% liver fat reduction at Week 12 (Efficacy Analysis Set)
	Placebo (N=24)	TERN-501 1 mg (N=23)	TERN-501 3mg (N=23)	TERN-501 6mg (N=22)
n	24	23	23	22
Responders, n	0	1	3	9
Responders, %	0	4.3	13	40.9
P-value		0.3018	0.0675	0.0005

## Sheet: ED 1B
Percentage of patients achieving liver fat normalization at Week 12 (Efficacy Analysis Set)
	Placebo (N=24)	TERN-501 1 mg (N=23)	TERN-501 3mg (N=23)	TERN-501 6mg (N=22)
n	24	23	23	22
Responders, n	0	0	1	5
Responders, %	0	0	4.3	22.7
P-value				0.0134

## Sheet: ED 2
Relative change from baseline in MRI-PDFF across time for TERN-501 monotherapy groups (Efficacy Analysis Set)
	Placebo (N=24)	TERN-501 1 mg (N=23)	TERN-501 3mg (N=23)	TERN-501 6mg (N=22)
Change from baseline (%) at Week 6
n	21	23	22	20
LS mean (SE)	3.3 (4.7)	−14.1 (4.5)	−20.2 (4.7)	−35.1 (4.8)
LS mean difference (SE)		−17.4 (6.5)	−23.5 (6.7)	−38.4 (6.8)
P-value		0.0088	0.0006	<0.0001
Change from baseline (%) at Week 12
n	21	23	19	18
LS mean (SE)	−4.0 (5.4)	−15.4 (5.2)	−27.5 (5.7)	−44.8 (5.9)
LS mean difference (SE)		−11.4 (7.5)	−23.5 (7.9)	−40.8 (8.0)
P-value		0.1303	0.0036	<0.0001

## Sheet: ED 3
Relative change from baseline in cT1 relaxation time across time for TERN-501 monotherapy groups (Efficacy Analysis Set)
	Placebo (N=24)	TERN-501 1 mg (N=23)	TERN-501 3mg (N=23)	TERN-501 6mg (N=22)
Change from baseline (%) at Week 6
n	21	22	22	20
LS mean (SE)	5.3 (13.6)	−21.3 (13.3)	−17.6 (13.3)	−60.1 (13.9)
LS mean difference (SE)		−26.6 (19.0)	−22.8 (19.0)	−65.4 (19.4)
P-value		0.1629	0.2305	0.001
Change from baseline (%) at Week 12
n	21	22	19	18
LS mean (SE)	3.6 (14.9)	−28.2 (14.6)	−25.6 (15.7)	−72.0 (16.1)
LS mean difference (SE)		−31.9 (20.9)	−29.3 (21.7)	−75.7 (22.0)
P-value		0.1289	0.179	0.0008

## Sheet: ED 4A
Relative change (%) from baseline in MRI-PDFF at Week 12 for all treatment groups (Efficacy Analysis Set)
	Placebo (N=24)	TERN-501 1 mg (N=23)	TERN-501 3mg (N=23)	TERN-501 6mg (N=22)	TERN-101 10 mg (N=24)	TERN-501 3 mg + TERN‑101 10 mg (N=23)	TERN-501 6 mg + TERN‑101 10 mg (N=23)
Relative change (%) from baseline at Week 12
n	21	23	19	18	23	19	21
LS mean (SE)	−4.0 (5.4)	−15.4 (5.2)	−27.5 (5.7)	−44.8 (5.9)	−18.7 (5.2)	−20.8 (5.7)	−47.7 (5.4)
LS mean difference (SE)		−11.4 (7.5)	−23.5 (7.9)	−40.8 (8.0)	−14.7 (7.5)	−16.7 (7.9)	−43.7 (7.6)
95% CI for LS mean difference		−26.2, 3.4	−39.1, −7.8	−56.5, −25.1	−29.5, 0.2	−32.4, −1.1	−58.9, −28.6
P-value		0.1303	0.0036	<0.0001	0.0526	0.0358	<0.0001

[truncated: 10 more sheets: ED 4B, ED 5, ED 6, ED 7A, ED 7B, ED 8A, ED 8B, ED 8C, ED 9A, ED 9B]
